# Supplementary material for: Current management of eosinophilic granulomatosis with polyangiitis across Europe: insights from a multinational expert survey
Source: Rheumatology (Oxford). 2026 Apr 21;65(5):keag218. doi: 10.1093/rheumatology/keag218 (PMC13152655; doi:10.1093/rheumatology/keag218)
Supplement: keag218_Supplementary_Data [file keag218_supplementary_data.zip]

Archive with 2 entries (2 files):
- rhe-25-3203-File002.pdf
- rhe-25-3203-File003.docx
